# Supplementary material for: Effect of Mutations in the C-Terminal 22–24 Domains of Filamin C Associated with Cardio- and Myopathies on Its Interaction with Small Heat Shock Protein HspB7
Source: Int J Mol Sci. 2025 Jun 9;26(12):5512. doi: 10.3390/ijms26125512 (PMC12193154; doi:10.3390/ijms26125512)
Supplement: Supplementary file 1 [file ijms-26-05512-s001.zip]

Archive with 1 entries (1 files):
- ijms-3660425-supplementary.pdf
